# Supplementary material for: Detection of Salmonella Typhi and blaCTX-M genes in drinking water, wastewater, and environmental biofilms in Sindh Province, Pakistan
Source: PLoS Negl Trop Dis. 2025 Apr 22;19(4):e0012963. doi: 10.1371/journal.pntd.0012963 (PMC12077766; doi:10.1371/journal.pntd.0012963)
Supplement: S1 Table — (XLSX) [file pntd.0012963.s001.xlsx]

## Sheet: S1 Table
					BULK WATER
Sample number	Date sampled	Time	Sample type	Amount filtered (mL)	Sample site description	Area	Label on Map	Sample S. Typhi result	Sample CTX-M result	Heterotrophic Plate Count/L Bulk Water
31.1	2020-11-04	10:24:00	Bulk Drinking Water	660	Khizra Mastid Makrani Latifabad	Hyderabad area	DW8_H	Negative	Negative	151515
32.1	2020-11-04	13:30:00	Bulk Wastewater	100	Bypass road, block #C Qasimabad	Hyderabad area	WW2_H	Negative	Negative	10000000
33.1	2020-11-04	11:04:00	Bulk Drinking Water	500	Khawaja Ganeeb Nowaz bridge, Latifabad	Hyderabad area	DW6_H	Negative	Negative	400000
34.1	2020-11-04	11:29:00	Bulk Drinking Water	700	Gareeb Nawaz Latifabad, Hyderabad	Hyderabad area	DW7_H	Negative	Negative	428571
35.1	2020-11-04	11:54:00	Bulk Drinking Water	650	Chungi Naka, UC-12 Latifabad	Hyderabad area	DW5_H	Negative	Negative	138462
36.1	2020-11-04	12:14:00	Bulk Drinking Water	730	Airport road Latifabad	Hyderabad area	DW4_H	Negative	Negative	0
37.1	2020-11-04	12:51:00	Bulk Drinking Water	540	Technical college, Phase II, Qasimabad	Hyderabad area	DW3_H	Negative	Negative	185185
38.1	2020-11-04	13:14:00	Bulk Drinking Water	790	Bypass road, block #C Qasimabad	Hyderabad area	DW2_H	Negative	Negative	126582
39.1	2020-11-04	13:25:00	Bulk Drinking Water	720	Bypass road, block #C Qasimabad	Hyderabad area	DW1_H	Negative	Negative	97222.2
40.1	2020-11-04	13:45:00	Bulk Wastewater	88	Bakhtawar colony Qasimabad (WW Pond)	Hyderabad area	WW1_H	Negative	Negative	5.68182e+06
41.1	2020-11-04	10:35:00	Bulk Wastewater	67.5	Khizra Mastid Makrani Latifabad	Hyderabad area	WW9_H	Negative	Positive	1.48148e+10
42.1	2020-11-04	10:46:00	Bulk Wastewater	110	Pond. Khizra Mastid Makrani Latifabad??	Hyderabad area	WW10_H	Negative	Negative	90909.1
43.1	2020-11-04	11:04:00	Bulk Wastewater	100	Khawaja Ganeeb Nowaz bridge, Latifabad	Hyderabad area	WW7_H	Negative	Positive	300000000
44.1	2020-11-04	11:35:00	Bulk Wastewater	105	Gareeb Nawaz Latifabad, Hyderabad	Hyderabad area	WW8_H	Negative	Negative	9.52381e+07
45.1	2020-11-04	11:59:00	Bulk Wastewater	95	Chungi Naka, UC-12 Latifabad	Hyderabad area	WW6_H	Negative	Positive	5.26316e+07
46.1	2020-11-04	12:20:00	Bulk Wastewater	85	Airport road Latifabad	Hyderabad area	WW5_H	Negative	Negative	1.17647e+09
47.1	2020-11-04	12:58:00	Bulk Wastewater	65	Technical college, Phase II, Qasimabad	Hyderabad area	WW4_H	Negative	Negative	9.23077e+08
48.1	2020-11-04	13:20:00	Bulk Wastewater	75	Bypass road, block #C Qasimabad	Hyderabad area	WW3_H	Negative	Negative	2.66667e+09
49.1	2020-11-05	09:43:00	Bulk Drinking Water	850	Malir	Karachi	DW12_K	Negative	Negative	23529.4
50.1	2020-11-05	09:50:00	Bulk Wastewater	89	Malir	Karachi	WW9_K	Negative	Positive	2.24719e+08
51.1	2020-11-05	10:14:00	Bulk Drinking Water	950	Shah fasal	Karachi	DW10_K	Negative	Negative	421053
52.1	2020-11-05	10:20:00	Bulk Wastewater	86	Shah fasal	Karachi	WW8_K	Negative	Positive	5.81395e+09
53.1	2020-11-05	10:30:00	Bulk Drinking Water	875	Grownda	Karachi	DW11_K	Negative	Negative	228571
54.1	2020-11-05	10:50:00	Bulk Wastewater	50	Mali Nadi Juwa South	Karachi	WW7_K	Negative	Negative	200000000
55.1	2020-11-05	11:00:00	Bulk Wastewater	91	Mali modi Maim Nalla	Karachi	WW6_K	Negative	Negative	1.0989e+08
56.1	2020-11-05	11:31:00	Bulk Drinking Water	970	Cautt Station, Sador Chanesav, Neaz railway station	Karachi	DW9_K	Negative	Negative	10309.3
57.1	2020-11-05	11:39:00	Bulk Wastewater	78	Cautt Station, Sador Chanesav, Neaz railway station	Karachi	WW5_K	Negative	Negative	3.84615e+07
58.1	2020-11-05	12:30:00	Bulk Wastewater	78	Conf station	Karachi	WW4_K	Negative	Positive	1.28205e+08
59.1	2020-11-05	12:40:00	Bulk Drinking Water	1000	Conf station	Karachi	DW8_K	Negative	Negative	60000000
60.1	2020-11-05	Unknown	Bulk Drinking Water	1000	McNeil Rood Sadar	Karachi	DW7_K	Negative	Negative	10000000
61.1	2020-11-05	12:45:00	Bulk Wastewater	78	McNeil Rood Sadar	Karachi	WW20_K	Negative	Positive	5.12821e+08
62.1	2020-11-05	13:05:00	Bulk Drinking Water	850	Ballf Island Stali life building	Karachi	DW6_K	Negative	Negative	117647
63.1	2020-11-05	13:05:00	Bulk Wastewater	78	Ballf Island Stali life building	Karachi	WW3_K	Negative	Positive	5.12821e+08
64.1	2020-11-05	13:05:00	Bulk Drinking Water	850	Liyari	Karachi	DW5_K	Negative	Negative	117647
65.1	2020-11-05	13:41:00	Bulk Wastewater	72	Mirza Admin Khan Rood Dhobi Ghal	Karachi	WW2_K	Negative	Negative	6.94444e+09
66.1	2020-11-05	14:03:00	Bulk Drinking Water	975	Liyari, Mess Masjid Mirza Adam Road	Karachi	DW2_K	Negative	Negative	20512.8
67.1	2020-11-05	14:05:00	Bulk Drinking Water	1000	Liyari, Mess Masjid Mirza Adam Road	Karachi	DW4_K	Negative	Negative	50000
68.1	2020-11-05	14:15:00	Bulk Drinking Water	865	Masjid Alisham Liyari	Karachi	DW3_K	Negative	Negative	0
69.1	2020-11-05	14:27:00	Bulk Drinking Water	770	Jingo Lane , Liyari	Karachi	DW1_K	Negative	Negative	25974
70.1	2020-11-05	14:30:00	Bulk Wastewater	70	Jingo Lane , Liyari	Karachi	WW1_K	Negative	Positive	2.85714e+08
71.1	2021-07-06	09:10:00	Bulk Drinking Water	1500	Latifabad	Latifabad	DW9_H	Negative	Negative	3.33333e+06
72.1	2021-07-06	09:10:00	Bulk Wastewater	50	Latifabad	Latifabad	WW11_H	Positive	Negative	140000000
73.1	2021-07-06	09:30:00	Bulk Wastewater	45	Latifabad	Latifabad	WW15_H	Negative	Positive	8.88889e+09
74.1	2021-07-06	09:30:00	Bulk Drinking Water	1480	Latifabad	Latifabad	DW10_H	Negative	Negative	675676
75.1	2021-07-06	09:45:00	Bulk Drinking Water	1480	Latifabad	Latifabad	DW11_H	Negative	Negative	0
76.1	2021-07-06	09:45:00	Bulk Wastewater	40	Latifabad	Latifabad	WW12_H	Negative	Negative	1750000000
77.1	2021-07-06	09:45:00	Bulk Drinking Water	1490	Latifabad	Latifabad	DW13_H	Negative	Negative	671141
78.1	2021-07-06	10:10:00	Bulk Wastewater	48	Latifabad	Latifabad	WW13_H	Negative	Negative	2.08333e+07
79.1	2021-07-06	10:10:00	Bulk Drinking Water	1480	Latifabad	Latifabad	DW12_H	Negative	Positive	2.7027e+06
80.1	2021-07-06	10:30:00	Bulk Wastewater	49	Latifabad	Latifabad	WW14_H	Negative	Negative	1.02041e+08
81.1	2021-07-07	09:12:00	Bulk Drinking Water	1130	District Malir, Karachi	Karachi	DW18_K	Negative	Negative	176991
82.1	2021-07-07	09:12:00	Bulk Wastewater	35	District Malir, Karachi	Karachi	WW17_K	Negative	Positive	5.71429e+09
83.1	2021-07-07	09:26:00	Bulk Drinking Water	1200	District Malir, Karachi	Karachi	DW19_K	Negative	Negative	8.33333e+06
84.1	2021-07-07	09:26:00	Bulk Wastewater	30	District Malir, Karachi	Karachi	WW10_K	Negative	Negative	3.33333e+09
85.1	2021-07-07	09:43:00	Bulk Drinking Water	800	District Malir, Karachi	Karachi	DW14_K	Negative	Negative	7500000
86.1	2021-07-07	09:43:00	Bulk Wastewater	35	District Malir, Karachi	Karachi	WW18_K	Negative	Negative	5.71429e+08
87.1	2021-07-07	09:59:00	Bulk Drinking Water	1025	District Malir, Karachi	Karachi	DW15_K	Negative	Negative	97561
88.1	2021-07-07	09:59:00	Bulk Wastewater	40	District Malir, Karachi	Karachi	WW19_K	Negative	Negative	750000000
89.1	2021-07-07	10:32:00	Bulk Drinking Water	1080	District Malir, Karachi	Karachi	DW16_K	Negative	Negative	3.7037e+06
90.1	2021-07-07	10:32:00	Bulk Wastewater	40	District Malir, Karachi	Karachi	WW11_K	Negative	Positive	2.5e+09
91.1	2021-07-07	10:29:00	Bulk Drinking Water	1050	District Malir, Karachi	Karachi	DW20_K	Negative	Negative	95238.1
92.1	2021-07-07	10:29:00	Bulk Wastewater	38	District Malir, Karachi	Karachi	WW13_K	Negative	Negative	1.84211e+08
93.1	2021-07-07	10:41:00	Bulk Drinking Water	1040	District Malir, Karachi	Karachi	DW17_K	Negative	Negative	0
94.1	2021-07-07	10:41:00	Bulk Wastewater	40	District Malir, Karachi	Karachi	WW12_K	Negative	Negative	250000000
95.1	2021-07-07	Unknown	Bulk Drinking Water	1020	District Malir, Karachi	Karachi	DW21_K	Negative	Negative	196078
96.1	2021-07-07	Unknown	Bulk Wastewater	40	District Malir, Karachi	Karachi	WW15_K	Negative	Negative	50000000
97.1	2021-07-07	Unknown	Bulk Drinking Water	900	District Malir, Karachi	Karachi	DW22_K	Negative	Positive	2.22222e+06
98.1	2021-07-07	Unknown	Bulk Wastewater	38	District Malir, Karachi	Karachi	WW16_K	Negative	Positive	5.26316e+08
99.1	2021-07-07	Unknown	Bulk Drinking Water	890	District Malir, Karachi	Karachi	DW13_K	Negative	Negative	112360
100.1	2021-07-07	Unknown	Bulk Wastewater	36	District Malir, Karachi	Karachi	WW14_K	Negative	Negative	2.77778e+07
					BIOFILM
Sample number	Date sampled	Time	Sample type	Amount filtered (mL)	Sample site description	Area	Label on GIS map	Sample S. Typhi result	Sample CTX-M result	Heterotrophic Plate Ccount/L bulk water
31.2	2020-11-04	10:24:00	Drinking Water Biofilm	N/A	Khizra Mastid Makrani Latifabad	Hyderabad area	DW8_H	Negative	Negative	100000
32.2	2020-11-04	13:30:00	Wastewater Biofilm	N/A	Bypass road, block #C Qasimabad	Hyderabad area	WW2_H	Negative	Negative	100000
33.2	2020-11-04	11:04:00	Drinking Water Biofilm	N/A	Khawaja Ganeeb Nowaz bridge, Latifabad	Hyderabad area	DW6_H	Negative	Negative	200000
34.2	2020-11-04	11:29:00	Drinking Water Biofilm	N/A	Gareeb Nawaz Latifabad, Hyderabad	Hyderabad area	DW7_H	Negative	Negative	300000
35.2	2020-11-04	11:54:00	Drinking Water Biofilm	N/A	Chungi Naka, UC-12 Latifabad	Hyderabad area	DW5_H	Negative	Negative	1000
36.2	2020-11-04	12:14:00	Drinking Water Biofilm	N/A	Airport road Latifabad	Hyderabad area	DW4_H	Negative	Negative	200000
37.2	2020-11-04	12:51:00	Drinking Water Biofilm	N/A	Technical college, Phase II, Qasimabad	Hyderabad area	DW3_H	Negative	Negative	2000
38.2	2020-11-04	13:14:00	Drinking Water Biofilm	N/A	Bypass road, block #C Qasimabad	Hyderabad area	DW2_H	Negative	Negative	20000
39.2	2020-11-04	13:25:00	Drinking Water Biofilm	N/A	Bypass road, block #C Qasimabad	Hyderabad area	DW1_H	Negative	Negative	0
40.2	2020-11-04	13:45:00	Wastewater Biofilm	N/A	Bakhtawar colony Qasimabad (WW Pond)	Hyderabad area	WW1_H	Negative	Positive	1e+07
41.2	2020-11-04	10:35:00	Wastewater Biofilm	N/A	Khizra Mastid Makrani Latifabad	Hyderabad area	WW9_H	Negative	Negative	1e+08
42.2	2020-11-04	10:46:00	Wastewater Biofilm	N/A	Pond. Khizra Mastid Makrani Latifabad??	Hyderabad area	WW10_H	Negative	Positive	5e+07
43.2	2020-11-04	11:04:00	Wastewater Biofilm	N/A	Khawaja Ganeeb Nowaz bridge, Latifabad	Hyderabad area	WW7_H	Negative	Positive	3e+07
44.2	2020-11-04	11:35:00	Wastewater Biofilm	N/A	Gareeb Nawaz Latifabad, Hyderabad	Hyderabad area	WW8_H	Negative	Positive	2e+07
45.2	2020-11-04	11:59:00	Wastewater Biofilm	N/A	Chungi Naka, UC-12 Latifabad	Hyderabad area	WW6_H	Negative	Positive	2e+07
46.2	2020-11-04	12:20:00	Wastewater Biofilm	N/A	Airport road Latifabad	Hyderabad area	WW5_H	Negative	Positive	2e+07
47.2	2020-11-04	12:58:00	Wastewater Biofilm	N/A	Technical college, Phase II, Qasimabad	Hyderabad area	WW4_H	Negative	Positive	1e+07
48.2	2020-11-04	13:20:00	Wastewater Biofilm	N/A	Bypass road, block #C Qasimabad	Hyderabad area	WW3_H	Negative	Positive	2e+07
49.2	2020-11-05	09:43:00	Drinking Water Biofilm	N/A	Malir	Karachi	DW12_K	Negative	Negative	5e+07
50.2	2020-11-05	09:50:00	Wastewater Biofilm	N/A	Malir	Karachi	WW9_K	Negative	Positive	1e+07
51.2	2020-11-05	10:14:00	Drinking Water Biofilm	N/A	Shah fasal	Karachi	DW10_K	Negative	Negative	1.1e+08
52.2	2020-11-05	10:20:00	Wastewater Biofilm	N/A	Shah fasal	Karachi	WW8_K	Negative	Negative	2e+07
53.2	2020-11-05	10:30:00	Drinking Water Biofilm	N/A	Grownda	Karachi	DW11_K	Negative	Negative	10000000
54.2	2020-11-05	10:50:00	Wastewater Biofilm	N/A	Mali Nadi Juwa South	Karachi	WW7_K	Negative	Positive	1e+07
55.2	2020-11-05	11:00:00	Wastewater Biofilm	N/A	Mali modi Maim Nalla	Karachi	WW6_K	Negative	Positive	1e+08
56.2	2020-11-05	11:31:00	Drinking Water Biofilm	N/A	Cautt Station, Sador Chanesav, Neaz railway station	Karachi	DW9_K	Negative	Negative	5000000
57.2	2020-11-05	11:39:00	Wastewater Biofilm	N/A	Cautt Station, Sador Chanesav, Neaz railway station	Karachi	WW5_K	Negative	Positive	4e+07
58.2	2020-11-05	12:30:00	Wastewater Biofilm	N/A	Conf station	Karachi	WW4_K	Negative	Positive	5e+07
59.2	2020-11-05	12:40:00	Drinking Water Biofilm	N/A	Conf station	Karachi	DW8_K	Negative	Negative	1e+08
60.2	2020-11-05	Unknown	Drinking Water Biofilm	N/A	McNeil Rood Sadar	Karachi	DW7_K	Negative	Negative	100000
61.2	2020-11-05	12:45:00	Wastewater Biofilm	N/A	McNeil Rood Sadar	Karachi	WW20_K	Negative	Negative	3000000
62.2	2020-11-05	13:05:00	Drinking Water Biofilm	N/A	Ballf Island Stali life building	Karachi	DW6_K	Negative	Negative	4000000
63.2	2020-11-05	13:05:00	Wastewater Biofilm	N/A	Ballf Island Stali life building	Karachi	WW3_K	Negative	Positive	1e+07
64.2	2020-11-05	13:05:00	Drinking Water Biofilm	N/A	Liyari	Karachi	DW5_K	Negative	Negative	1e+08
65.2	2020-11-05	13:41:00	Wastewater Biofilm	N/A	Mirza Admin Khan Rood Dhobi Ghal	Karachi	WW2_K	Negative	Negative	4e+07
66.2	2020-11-05	14:03:00	Drinking Water Biofilm	N/A	Liyari, Mess Masjid Mirza Adam Road	Karachi	DW2_K	Negative	Negative	80000
67.2	2020-11-05	14:05:00	Drinking Water Biofilm	N/A	Liyari, Mess Masjid Mirza Adam Road	Karachi	DW4_K	Negative	Negative	1e+07
68.2	2020-11-05	14:15:00	Drinking Water Biofilm	N/A	Masjid Alisham Liyari	Karachi	DW3_K	Negative	Negative	1e+07
69.2	2020-11-05	14:27:00	Drinking Water Biofilm	N/A	Jingo Lane , Liyari	Karachi	DW1_K	Negative	Negative	500000
70.2	2020-11-05	14:30:00	Wastewater Biofilm	N/A	Jingo Lane , Liyari	Karachi	WW1_K	Negative	Positive	1e+08
71.2	2021-07-06	09:10:00	Drinking Water Biofilm	N/A	Latifabad	Latifabad	DW9_H	Negative	Negative	10000
72.2	2021-07-06	09:10:00	Wastewater Biofilm	N/A	Latifabad	Latifabad	WW11_H	Negative	Positive	1e+07
73.2	2021-07-06	09:30:00	Wastewater Biofilm	N/A	Latifabad	Latifabad	WW15_H	Negative	Positive	1e+07
74.2	2021-07-06	09:30:00	Drinking Water Biofilm	N/A	Latifabad	Latifabad	DW10_H	Negative	Positive	20000
75.2	2021-07-06	09:45:00	Drinking Water Biofilm	N/A	Latifabad	Latifabad	DW11_H	Negative	Negative	3000000
76.2	2021-07-06	09:45:00	Wastewater Biofilm	N/A	Latifabad	Latifabad	WW12_H	Negative	Positive	1e+08
77.2	2021-07-06	09:45:00	Drinking Water Biofilm	N/A	Latifabad	Latifabad	DW13_H	Negative	Negative	100000
78.2	2021-07-06	10:10:00	Wastewater Biofilm	N/A	Latifabad	Latifabad	WW13_H	Negative	Negative	3e+07
79.2	2021-07-06	10:10:00	Drinking Water Biofilm	N/A	Latifabad	Latifabad	DW12_H	Negative	Negative	300000
80.2	2021-07-06	10:30:00	Wastewater Biofilm	N/A	Latifabad	Latifabad	WW14_H	Negative	Negative	4e+07
81.2	2021-07-07	09:12:00	Drinking Water Biofilm	N/A	District Malir, Karachi	Karachi	DW18_K	Positive	Negative	100000
82.2	2021-07-07	09:12:00	Wastewater Biofilm	N/A	District Malir, Karachi	Karachi	WW17_K	Negative	Negative	1e+08
83.2	2021-07-07	09:26:00	Drinking Water Biofilm	N/A	District Malir, Karachi	Karachi	DW19_K	Negative	Negative	800000
84.2	2021-07-07	09:26:00	Wastewater Biofilm	N/A	District Malir, Karachi	Karachi	WW10_K	Negative	Negative	5e+07
85.2	2021-07-07	09:43:00	Drinking Water Biofilm	N/A	District Malir, Karachi	Karachi	DW14_K	Negative	Negative	7000
86.2	2021-07-07	09:43:00	Wastewater Biofilm	N/A	District Malir, Karachi	Karachi	WW18_K	Negative	Negative	10000000
87.2	2021-07-07	09:59:00	Drinking Water Biofilm	N/A	District Malir, Karachi	Karachi	DW15_K	Negative	Negative	300000
88.2	2021-07-07	09:59:00	Wastewater Biofilm	N/A	District Malir, Karachi	Karachi	WW19_K	Negative	Negative	2e+07
89.2	2021-07-07	10:32:00	Drinking Water Biofilm	N/A	District Malir, Karachi	Karachi	DW16_K	Negative	Negative	1e+07
90.2	2021-07-07	10:32:00	Wastewater Biofilm	N/A	District Malir, Karachi	Karachi	WW11_K	Negative	Positive	10000000
91.2	2021-07-07	10:29:00	Drinking Water Biofilm	N/A	District Malir, Karachi	Karachi	DW20_K	Negative	Negative	30000
92.2	2021-07-07	10:29:00	Drinking Water Biofilm	N/A	District Malir, Karachi	Karachi	WW13_K	Negative	Negative	1000000
93.2	2021-07-07	10:41:00	Drinking Water Biofilm	N/A	District Malir, Karachi	Karachi	DW17_K	Negative	Negative	100000
94.2	2021-07-07	10:41:00	Wastewater Biofilm	N/A	District Malir, Karachi	Karachi	WW12_K	Negative	Positive	1e+08
95.2	2021-07-07	Unknown	Drinking Water Biofilm	N/A	District Malir, Karachi	Karachi	DW21_K	Negative	Negative	30000
96.2	2021-07-07	Unknown	Wastewater Biofilm	N/A	District Malir, Karachi	Karachi	WW15_K	Negative	Negative	3000000
97.2	2021-07-07	Unknown	Drinking Water Biofilm	N/A	District Malir, Karachi	Karachi	DW22_K	Negative	Negative	1e+07
98.2	2021-07-07	Unknown	Wastewater Biofilm	N/A	District Malir, Karachi	Karachi	WW16_K	Negative	Positive	6e+07
99.2	2021-07-07	Unknown	Drinking Water Biofilm	N/A	District Malir, Karachi	Karachi	DW13_K	Negative	Negative	20000
100.2	2021-07-07	Unknown	Wastewater Biofilm	N/A	District Malir, Karachi	Karachi	WW14_K	Negative	Negative	100000
